# Supplementary material for: Group testing as a strategy for COVID-19 epidemiological monitoring and community surveillance
Source: PLoS Comput Biol. 2021 Mar 4;17(3):e1008726. doi: 10.1371/journal.pcbi.1008726 (PMC7932094; doi:10.1371/journal.pcbi.1008726)
Supplement: S1 Code — (ZIP) [file pcbi.1008726.s002.zip]

Archive with 20 entries (17 files):
- CovidPooling-master/
- CovidPooling-master/Simulation_Partial_Censorship.R
- __MACOSX/
- __MACOSX/CovidPooling-master/
- __MACOSX/CovidPooling-master/._Simulation_Partial_Censorship.R
- CovidPooling-master/Default Dataset.csv
- __MACOSX/CovidPooling-master/._Default Dataset.csv
- CovidPooling-master/bayesianExperiment.py
- __MACOSX/CovidPooling-master/._bayesianExperiment.py
- CovidPooling-master/closedFacility.py
- __MACOSX/CovidPooling-master/._closedFacility.py
- CovidPooling-master/Data_Censorship_p.R
- __MACOSX/CovidPooling-master/._Data_Censorship_p.R
- CovidPooling-master/Data_Censorship.R
- __MACOSX/CovidPooling-master/._Data_Censorship.R
- CovidPooling-master/Data_Mixture.R
- __MACOSX/CovidPooling-master/._Data_Mixture.R
- CovidPooling-master/Simulation_Totally_Censorship.R
- __MACOSX/CovidPooling-master/._Simulation_Totally_Censorship.R
- __MACOSX/._CovidPooling-master
