# Supplementary material for: Group testing as a strategy for COVID-19 epidemiological monitoring and community surveillance
Source: PLoS Comput Biol. 2021 Mar 4;17(3):e1008726. doi: 10.1371/journal.pcbi.1008726 (PMC7932094; doi:10.1371/journal.pcbi.1008726)
Supplement: S1 Code — (ZIP) [file pcbi.1008726.s002.zip › CovidPooling-master/Default Dataset.csv]

2.8349337325203554	8.032786885245855
3.212676622001534	35.57377049180326
3.572675161561211	270.8196721311475
3.9620650626163787	282.2950819672131
4.2979663368505605	224.91803278688522
4.6765489795173245	226.0655737704918
5.053233049764504	286.88524590163934
5.407718427105774	345.40983606557376
5.77731936178758	278.8524590163934
6.13545583993574	222.6229508196721
6.503705867318997	198.5245901639344
6.894227609624301	174.4262295081967
7.240132900069372	152.6229508196721
7.619226696849101	137.7049180327869
7.986490927014494	144.5901639344262
8.36503705867319	146.88524590163928
8.710686772061775	133.11475409836066
9.067545364927525	117.04918032786884
9.446347073642704	111.31147540983608
9.82591551352733	81.47540983606552
10.183504326554457	42.459016393442596
10.562525101318046	29.83606557377044
10.919347183175727	14.918032786885192
11.276023221001132	4.590163934426187
11.654715396692103	2.2950819672130933
