# Supplementary material for: Group testing as a strategy for COVID-19 epidemiological monitoring and community surveillance
Source: PLoS Comput Biol. 2021 Mar 4;17(3):e1008726. doi: 10.1371/journal.pcbi.1008726 (PMC7932094; doi:10.1371/journal.pcbi.1008726)
Supplement: S1 Code — (ZIP) [file pcbi.1008726.s002.zip › CovidPooling-master/bayesianExperiment.py]

#!/usr/bin/env python3
# -*- coding: utf-8 -*-
"""
Created on Sat Apr 25 09:00:07 2020

@author: mallein

Simulation of a Bayesian implementation of the measure of the prevalence
based on group testing.
"""

import numpy as np
import numpy.random as npr
from math import log,exp,ceil, sqrt, floor
import matplotlib.pyplot as plt


def normalize(liste):
    """
    Normalize the list and return the median, 5% and 95% quantile
    
    Parameters
    ----------
    liste : float list
        .

    Returns
    -------
    med : float
        Index of the median.
    bs : int
        Index of the 95% quantile.
    bi : int
        Index of the 5% quantile.

    """
    med = 0
    bs = 0
    bi = 0
    s = sum(liste)
    tot = 0
    for k in range(len(liste)):
        liste[k] = liste[k]/s
        tot +=liste[k]
        if bi==0 and tot > .05:
            bi= k-1
        if med==0 and tot > .5:
            med= (2*k-1)/2
        if bs==0 and tot > .95:
            bs= k
    return med,bs,bi

def chooseSize(liste,step):
    """
    Choose the optimal size for the group testing depending on the current knowledge of the law

    Parameters
    ----------
    liste : float
        Law of the prior, summing to 1.
    stezp : float
        Step size of the discretization of the law of the prior.

    Returns
    -------
    N : int
        Optimal choice for the size of the group.

    """
    l = len(liste)
    thetaest = 0
    for k in range(l):
        thetaest+=step*liste[k]*k
    return int(ceil(log(0.2)/log(1 - thetaest)))


def measureOfPrevalenceUnidim(prevalence, nombreTests,Nmax,step):
    """
    Simulation of a Bayesian measure of prevalence in a population using Group testing

    Parameters
    ----------
    prevalence : float
        Probability for an individual to be contaminated.
    nombreTests : int
        Number of tests made during the experiment.
    Nmax : int
        Maximal number of individuals to sample in a single group
    step : float
        Width of the grid on which the prior is taken

    Returns
    -------
    listeMed : float list
        Median of the prior as a function of number of tests made
    listeBi : float list
        5% quantile of the prior as a function of number of tests made.
    listeBs : float list
        95% quantile of the prior as a function of number of tests made.

    """
    listetests = [j+1 for j in range(nombreTests)]
    j=0
    loiPrior = []
    while j*step < 1:
        theta = j*step
        loiPrior.append(theta*(1-theta))
        j+=1
    nbPoints = j
    med, bs, bi = normalize(loiPrior)
    
    listeMed = [med*step]
    listeBi = [bi*step]
    listeBs = [bs*step]
    
    for test in listetests:
        N = chooseSize(loiPrior,step)
        N = min(N,Nmax)

        resTest = 1*(npr.rand() > (1-prevalence)**N)
        for k in range(nbPoints):
            theta = k*step
            eps = (1-theta)**N
            if resTest == 1:
                loiPrior[k] = loiPrior[k]*(1-eps)
            else:
                loiPrior[k] = loiPrior[k]*eps
        med,bs,bi = normalize(loiPrior)
        listeMed.append(med*step)
        listeBi.append(bi*step)
        listeBs.append(bs*step)

    plt.plot(listeMed)
    plt.plot(listeBi)
    plt.plot(listeBs)
    plt.savefig("images/measureOfPrevalenceUniDim.pdf")
    plt.show()
    plt.clf()
    fichier = open('csvForImage/measureOfPrevalenceUniDim.csv','w')
    fichier.write("Evolution of the estimation of the prevalence {} with maximal group size {}".format(prevalence,Nmax))
    fichier.write("Median : ")
    for el in listeMed:
        fichier.write(str(el)+" , ")
    fichier.write("\nBorne Inf : ")
    for el in listeBi:
        fichier.write(str(el)+" , ")
    fichier.write("\nBorne Sup : ")
    for el in listeBs:
        fichier.write(str(el)+" , ")
    fichier.write('\n')
    fichier.close()

    return listeMed, listeBi, listeBs

def binormalize(liste, ratio):
    """
    Normalize the 2-D list and return the median, 5% and 95% quantile of each direction as well as the combined version
    
    Parameters
    ----------
    liste : float list list
    ratio : float
        Proportion of individuals in the first coordinate.

    Returns
    -------
    med : float
        Index of the median.
    bs : int
        Index of the 95% quantile.
    bi : int
        Index of the 5% quantile.
    med1 : float
        Index of the median of the first subpopulation.
    bs1 : int
        Index of the 95% quantile of the first subpopulation.
    bi1 : int
        Index of the 5% quantile of the first subpopulation.
    med2 : float
        Index of the median of the second subpopulation.
    bs2 : int
        Index of the 95% quantile of the second subpopulation.
    bi2 : int
        Index of the 5% quantile of the second subpopulation.

    """
    s = 0
    l = len(liste)
    for j in range(l):
        s += sum(liste[j])
    listeAve = [0 for j in range(l)]
    liste1 = [0 for j in range(l)]
    liste2 = [0 for j in range(l)]
    
    for j in range(l):
        for k in range(l):
            liste[j][k] = liste[j][k]/s
            liste1[j] += liste[j][k]
            liste2[k] += liste[j][k]
            listeAve[int(floor(ratio*j+(1-ratio)*k))] += liste[j][k]
    
    med, bs, bi = normalize(listeAve)
    med1, bs1, bi1 = normalize(liste1)
    med2, bs2, bi2 = normalize(liste2)

    return med,bs,bi, med1, bs1, bi1, med2, bs2, bi2, listeAve


def measureOfPrevalenceBidim(prev1, prev2, ratio, nombreTests,Nmax,step):
    """
    Simulation of a Bayesian measure of prevalence in a population using Group testing.
    We assume a non-homogeneous population consisting of two subpopulations with different prevalences.

    Parameters
    ----------
    prev1 : float
        Probability for an individual to be contaminated in the first subpopulation.
    prev2 : float
        Probability for an individual to be contaminated in the second subpopulation.
    ratio : float
        Proportion of individuals belonging to the first subpopulation.
    nombreTests : int
        Number of tests made during the experiment.
    Nmax : int
        Maximal number of individuals to sample in a single group
    step : float
        Width of the grid on which the prior is taken

    Returns
    -------
    listeMed : float list
        Median of the prior as a function of number of tests made
    listeBi : float list
        5% quantile of the prior as a function of number of tests made.
    listeBs : float list
        95% quantile of the prior as a function of number of tests made.
    listeMed1 : float list
        Median of the prior as a function of number of tests made in the first subpopulation.
    listeBi1 : float list
        5% quantile of the prior as a function of number of tests made in the first subpopulation.
    listeBs1 : float list
        95% quantile of the prior as a function of number of tests made in the first subpopulation.
    listeMed2 : float list
        Median of the prior as a function of number of tests made in the second subpopulation.
    listeBi2 : float list
        5% quantile of the prior as a function of number of tests made in the second subpopulation.
    listeBs2 : float list
        95% quantile of the prior as a function of number of tests made in the second subpopulation.

    """
    listetests = [j+1 for j in range(nombreTests)]
    numberPoints=floor(1/step)+1
    loiPrior = [ [j*step*(1-j*step)*k*step*(1-k*step) for k in range(numberPoints)] for j in range(numberPoints)]
    
    med, bs, bi, med1, bs1, bi1, med2, bs2, bi2, loiAve = binormalize(loiPrior,ratio)
    
    listeMed = [med*step]
    listeBi = [bi*step]
    listeBs = [bs*step]
    listeMed1 = [med1*step]
    listeBi1 = [bi1*step]
    listeBs1 = [bs1*step]
    listeMed2 = [med2*step]
    listeBi2 = [bi2*step]
    listeBs2 = [bs2*step]
    
    for test in listetests:
        print(test)
        N = chooseSize(loiAve,step)
        N = min(N,Nmax)

        N1= 0
        for k in range(N):
            if npr.rand()<ratio:
                N1+=1
        N2 = N - N1
        probaTestNeg = ((1-prev1)**N1)* ((1-prev2)**N2)
        resTest = 1*(npr.rand() > probaTestNeg)
        for j in range(numberPoints):
            for k in range(numberPoints):
                theta = j*step
                phi = k*step
                eps = ((1-theta)**N1)*((1-phi)**N2)
                if resTest == 1:
                    loiPrior[j][k] = loiPrior[j][k]*(1-eps)
                else:
                    loiPrior[j][k] = loiPrior[j][k]*eps
        med, bs, bi, med1, bs1, bi1, med2, bs2, bi2, loiAve = binormalize(loiPrior,ratio)

        listeMed.append(med*step)
        listeBi.append(bi*step)
        listeBs.append(bs*step)
        listeMed1.append(med1*step)
        listeBi1.append(bi1*step)
        listeBs1.append(bs1*step)
        listeMed2.append(med2*step)
        listeBi2.append(bi2*step)
        listeBs2.append(bs2*step)

    plt.plot(listeMed)
    plt.plot(listeBi)
    plt.plot(listeBs)
    plt.savefig("images/measureOfPrevalenceBiDim.pdf")
    plt.show()
    plt.clf()
    plt.plot(listeMed1)
    plt.plot(listeBi1)
    plt.plot(listeBs1)
    plt.savefig("images/measureOfPrevalenceBiDim1.pdf")
    plt.show()
    plt.clf()
    plt.plot(listeMed2)
    plt.plot(listeBi2)
    plt.plot(listeBs2)
    plt.savefig("images/measureOfPrevalenceBiDim2.pdf")
    plt.show()
    plt.clf()
    
    listeMedCrop = [[],[]]
    listeMed1Crop = [[],[]]
    listeMed2Crop = [[],[]]
    for j in range(len(listeMed)):
        if listeMed[j]<0.1:
            listeMedCrop[0].append(j)
            listeMedCrop[1].append(listeMed[j])
        if listeMed1[j]<0.1:
            listeMed1Crop[0].append(j)
            listeMed1Crop[1].append(listeMed1[j])
        if listeMed2[j]<0.1:
            listeMed2Crop[0].append(j)
            listeMed2Crop[1].append(listeMed2[j])
    plt.plot(listeMedCrop[0],listeMedCrop[1])
    plt.plot(listeMed1Crop[0],listeMed1Crop[1])
    plt.plot(listeMed2Crop[0],listeMed2Crop[1])
    plt.savefig("images/measurePrevalenceCropped.pdf")
    plt.show()
    plt.clf()

    plt.plot(listeMed)
    plt.plot(listeBi)
    plt.plot(listeBs)
    plt.plot(listeMed1)
    plt.plot(listeBi1)
    plt.plot(listeBs1)
    plt.plot(listeMed2)
    plt.plot(listeBi2)
    plt.plot(listeBs2)
    plt.savefig("images/measureOfPrevalenceBiDimTot.pdf")
    plt.show()
    plt.clf()
    
    listeI = [listeBs[j] - listeBi[j] for j in range(len(listeBs))]
    listeI1 = [listeBs1[j] - listeBi1[j] for j in range(len(listeBs))]
    listeI2 = [listeBs2[j] - listeBi2[j] for j in range(len(listeBs))]
    plt.semilogy(listeI)
    plt.semilogy(listeI1)
    plt.semilogy(listeI2)
    plt.savefig("images/widthOfCIsemilog.pdf")
    plt.show()
    plt.clf()

    fichier = open('csvForImage/measureOfPrevalenceBiDim.csv','w')
    fichier.write("Evolution of the estimation of a population containing two subpopulations :\n Population 1 has proportion {} and prevalence {}\n Population 2 has proportion {} and prevalence {}\n  Maximal group size is {}".format(ratio, prev1, 1-ratio, prev2,Nmax))
    fichier.write("Total pop :\n")
    fichier.write("Median : ")
    for el in listeMed:
        fichier.write(str(el)+" , ")
    fichier.write("\nBorne Inf : ")
    for el in listeBi:
        fichier.write(str(el)+" , ")
    fichier.write("\nBorne Sup : ")
    for el in listeBs:
        fichier.write(str(el)+" , ")
    fichier.write('\n')
    fichier.write("Pop1 :\n")
    fichier.write("Median : ")
    for el in listeMed1:
        fichier.write(str(el)+" , ")
    fichier.write("\nBorne Inf : ")
    for el in listeBi1:
        fichier.write(str(el)+" , ")
    fichier.write("\nBorne Sup : ")
    for el in listeBs1:
        fichier.write(str(el)+" , ")
    fichier.write('\n')
    fichier.write("Pop 2 :\n")
    fichier.write("Median : ")
    for el in listeMed2:
        fichier.write(str(el)+" , ")
    fichier.write("\nBorne Inf : ")
    for el in listeBi2:
        fichier.write(str(el)+" , ")
    fichier.write("\nBorne Sup : ")
    for el in listeBs2:
        fichier.write(str(el)+" , ")
    fichier.write('\n')
    fichier.close()

    return listeMed, listeBi, listeBs, listeMed1, listeBi1, listeBs1, listeMed2, listeBi2, listeBs2


def multinorm(listeValeurs, listeSupport, ratio, step):
    s = sum(listeValeurs)
    l = len(listeValeurs)
    d = len(listeSupport[0])
    nbPts = int(floor(1/step))+1
    
    listesProjetees = [[0 for j in range(nbPts)] for k in range(d+1)]
    
    
    for j in range(l):
        listeValeurs[j]=listeValeurs[j]/s
        ave = 0
        for i in range(d):
            k = int(floor(listeSupport[j][i]/step))
            listesProjetees[i][k] +=listeValeurs[j]
            ave += listeSupport[j][i]*ratio[i]
        k = int(floor(ave/step))
        listesProjetees[d][k]+= listeValeurs[j]

    listeMeds=[]
    listeBis=[]
    listeBss = []
    for i in range(d+1):
        med, bs, bi = normalize(listesProjetees[i])
        listeMeds.append(med*step)
        listeBss.append(bs*step)
        listeBis.append(bi*step)
    return listeMeds, listeBss, listeBis, listesProjetees

def choiceSubPop(proportions,N):
    d = len(proportions)
    result = [0 for j in range(d)]
    for k in range(N):
        s = 0
        u = npr.rand()
        v = -1
        while u > s:
            v +=1
            s += proportions[v]
        result[v] +=1
    return result
    
    
def measureOfPrevalenceMultidim(prevalences,proportions, nombreTests,Nmax,numberPoints,step):
    """    
    Simulation of a Bayesian measure of prevalence in an inhomogeneous
    population using Group testing. We optimize the group size according
    to the current knowledge of the overall prevalence

    Parameters
    ----------
    prevalences : float list
        Probability for an individual to be contaminated in a given subpopulation.
    proportions : float list
        Proportion of individuals of each subpopulation
    nombreTests : int
        Number of tests made during the experiment.
    Nmax : int
        Maximal number of individuals to sample in a single group
    numberPoints : int
        Number of sample point followed by the multidimensionalPrior
    step : float
        Width of the grid on which the prior is taken for each element

    Returns
    -------
    listeMed : float list
        Median of the prior as a function of number of tests made
    listeBi : float list
        5% quantile of the prior as a function of number of tests made.
    listeBs : float list
        95% quantile of the prior as a function of number of tests made.

    """
    numberSubPop = len(proportions)
    prevalence = 0
    for k in range(numberSubPop):
        prevalence += proportions[k]*prevalences[k]

    loiPrior = []
    supportPrior = []
    for j in range(numberPoints):
        supportPrior.append(npr.rand(numberSubPop))
        startProb=1
        for el in supportPrior[j]:
            startProb= startProb*el*(1-el)
        loiPrior.append(startProb)
    listeMed, listeBs, listeBi, listesProjetees = multinorm(loiPrior,supportPrior,proportions,step)
    
    resMed = []
    resBi = []
    resBs = []
    for d in range(numberSubPop+1):
        resMed.append([listeMed[d]])
        resBi.append([listeBi[d]])
        resBs.append([listeBs[d]])
    
    listetests = [j+1 for j in range(nombreTests)]

    for test in listetests:
        print(test)
        N = chooseSize(listesProjetees[numberSubPop],step)
        N = min(N,Nmax)

        
        representation = choiceSubPop(proportions,N)
        probNegTest = 1
        for d in range(numberSubPop):
            probNegTest = probNegTest*((1-prevalences[d])**representation[d])
        resTest = 1*(npr.rand() > probNegTest)
        
        for k in range(numberPoints):
            eps = 1
            theta = supportPrior[k]
            for pop in range(numberSubPop):
                eps = eps*(1 - theta[pop])**representation[pop]
            if resTest == 1:
                loiPrior[k] = loiPrior[k]*(1-eps)
            else:
                loiPrior[k] = loiPrior[k]*eps
        lMed, lBs, lBi, listesProjetees = multinorm(loiPrior,supportPrior,proportions,step)
        
        for pop in range(numberSubPop+1):
            resMed[pop].append(lMed[pop])
            resBi[pop].append(lBi[pop])
            resBs[pop].append(lBs[pop])

    for d in range(numberSubPop+1):
        plt.plot(resMed[d])
    plt.savefig("images/measureOfPrevalenceMultiDimMedians.pdf")
    plt.show()
    plt.clf()

    for d in range(numberSubPop+1):
        plt.plot(resMed[d])
        plt.plot(resBi[d])
        plt.plot(resBs[d])
    plt.savefig("images/measureOfPrevalenceMultiDim.pdf")
    plt.show()
    plt.clf()

    fichier = open('csvForImage/measureOfPrevalenceMultiDim.csv','w')
    fichier.write("Evolution of the estimation of the prevalence {} with maximal group size {}".format(prevalence,Nmax))
    fichier.write("Median : ")
    for el in resMed[numberSubPop]:
        fichier.write(str(el)+" , ")
    fichier.write("\nBorne Inf : ")
    for el in resBi[numberSubPop]:
        fichier.write(str(el)+" , ")
    fichier.write("\nBorne Sup : ")
    for el in resBs[numberSubPop]:
        fichier.write(str(el)+" , ")
    fichier.write('\n\n')
    for d in range(numberSubPop):
        fichier.write("Population {} with prevalence {} and proportion {}\n".format(d+1,prevalences[d],proportions[d]))
        for el in resMed[d]:
            fichier.write(str(el)+" , ")
        fichier.write("\nBorne Inf : ")
        for el in resBi[d]:
            fichier.write(str(el)+" , ")
        fichier.write("\nBorne Sup : ")
        for el in resBs[d]:
            fichier.write(str(el)+" , ")
        fichier.write('\n\n')
    fichier.close()           

    return resMed, resBi, resBs


# measureOfPrevalenceUnidim(0.05,2000,200,0.00001)

measureOfPrevalenceBidim(0.005,0.05,.8,2000,200,0.0005)

# measureOfPrevalenceMultidim([0.01,0.02,0.03],[0.3,0.4,0.3],2000,200,10000,0.01)
