# Supplementary material for: Group testing as a strategy for COVID-19 epidemiological monitoring and community surveillance
Source: PLoS Comput Biol. 2021 Mar 4;17(3):e1008726. doi: 10.1371/journal.pcbi.1008726 (PMC7932094; doi:10.1371/journal.pcbi.1008726)
Supplement: S1 Data — (XLSX) [file pcbi.1008726.s003.xlsx]

## Sheet: Jones et al.
Original Data	(before transformation)		Transformed data	(used in the article)
Middle of bars	Height of bars		Middle of bars	Height of bars
2.83493	8.03279		10.0398	2
3.21268	35.5738		11.2102	5
3.57268	270.82		12.3126	15
3.96207	282.295		13.4155	30
4.29797	224.918		14.5869	42
4.67655	226.066		15.6921	81
5.05323	286.885		16.8653	111
5.40772	345.41		18.036	117
5.77732	278.852		19.139	133
6.13546	222.623		20.2073	147
6.50371	198.525		21.3773	145
6.89423	174.426		22.5124	138
7.24013	152.623		23.684	153
7.61923	137.705		24.7531	174
7.98649	144.59		25.9601	199
8.36504	146.885		27.0983	223
8.71069	133.115		28.2052	279
9.06755	117.049		29.3475	345
9.44635	111.311		30.4431	287
9.82592	81.4754		31.6074	226
10.1835	42.459		32.7774	225
10.5625	29.8361		33.8156	282
10.9193	14.918		35.0191	271
11.276	4.59016		36.1318	36
11.6547	2.29508		37.2993	8

## Sheet: Watkins et al.
Values
26.52
32.34
33.62
33.41
42.79
28.01
35.57
37.79
40.29
29.48
21.34
15.63
32.29
27.69
30.08
40.29
30.58
40.82
34.39
24.84
40.54
34.4
40.05
34.46
39.44
36.9
39.48
39.5
39.71
39.52
39.48
33.33
40.24
40.34
40.11
42.56
40.08
40.3
42.69
28.08
33.28
38.03
26.91
31.78
25.88
32.1
30.34
19.31
26.83
21.72
24.43
35.14
40.32
39.54
28.23
35.81
17.01
28.32
34.32
34.21
36.03
34.97
25.01
33.35
19.32
27.07
34.52
13.57
17.15
29.22
19.99
15.34
34.12
40.38
30.67
32.88
22.94
33.9
38.55
26.64
23.75
35.77
22.51
30.61
27.37
19.84
38.18
38.38
37.11
40.42
19.73
26.79
22.73
27.13
34.97
24.17
34.45
39.2
37.78
26.57
21.37
33.33
32.77
24.08
30.2
24.2
27.64
29.31
38.21
31.56
29.47
31.16
40.4
39.51
29.57
24.55
38.86
28.51
37.48
38.05
35.82
39.82
33.17
32.43
34.01
31.62
30.2
32.53
20.86
33.03
33.46
34.33
40.17
26.24
30.51
31.12
33.63
37.27
39.95
31.67
41.76
30.89
30.46
26.73
34.6
34.54
20.77
24.97
44.01
26.01
40.21
20.59
42.21
39.22
31.94
29.35
29.78
26.41
22.02
21.02
34.21
28.31
38.96
33.84
40.71
32.15
26.3
25.19
24.03
33.86
31.04
25.02
28.88
24.55
40.89
17.28
38.88
22.14
27.09
36.52

## Sheet: Lennon et al.
No symptoms			Symptoms	Note: The values are negative because the article showed these bars down.
Middle of bars	Height of bars		Middle of bars	Height of bars
11.4342	3.44262		11.4943	-1.9771
12.4526	6.31148		12.512	-2.70452
13.5219	12.0492		13.5253	-7.64442
14.5403	18.9344		14.5437	-7.63924
15.5078	39.0164		15.5043	-14.4109
16.4752	69.4262		16.5167	-20.2666
17.4936	91.2295		17.5739	-32.1659
18.512	107.295		18.5416	-31.9779
19.4795	97.541		19.5072	-33.8045
20.4979	105		20.5646	-45.5207
21.5163	93.5246		21.5928	-35.8085
22.4837	106.148		22.5023	-42.7636
23.5021	99.2623		23.4659	-46.6048
24.5205	79.7541		24.5553	-26.8191
25.488	86.6393		25.5047	-44.5798
26.4554	85.4918		26.536	-31.9372
27.4229	84.918		27.5514	-34.8624
28.4413	85.4918		28.5218	-31.9271
29.4597	89.5082		29.4822	-38.8819
30.4781	93.5246		30.5974	-43.8213
31.5474	123.934		31.6251	-34.6586
32.4639	135.984		32.5443	-32.0898
33.4823	156.639		33.5039	-39.7772
34.5516	151.475		34.5714	-41.6033
35.5191	84.3443		35.5588	-22.0012
36.5375	19.5082		36.6458	-4.59639
37.505	6.88525
